# Supplementary material for: Drug Resistance and Molecular Characteristics of Mycobacterium tuberculosis: A Single Center Experience
Source: J Pers Med. 2022 Dec 19;12(12):2088. doi: 10.3390/jpm12122088 (PMC9783070; doi:10.3390/jpm12122088)
Supplement: Supplementary file 1 [file jpm-12-02088-s001.zip]

Archive with 2 entries (2 files):
- Supplementary Materials-Figure S1. some mutation types on membrane strips.pdf
- Supplementary Materials-File S1 The process of H&E staining.pdf
